# Supplementary material for: Disrupted Value-Directed Strategic Processing in Individuals with Mild Cognitive Impairment: Behavioral and Neural Correlates
Source: Geriatrics (Basel). 2022 May 11;7(3):56. doi: 10.3390/geriatrics7030056 (PMC9149834; doi:10.3390/geriatrics7030056)
Supplement: Supplementary file 1 [file geriatrics-07-00056-s001.zip]

Archive with 1 entries (1 files):
- geriatrics-1690961-supplementary.pdf
